# Supplementary material for: NanoMLST: A High‐Throughput Bacterial Multi‐Locus Sequence Typing Workflow Using Oxford Nanopore Next‐Generation Sequencing for ESKAPE + E Pathogens
Source: Microbiologyopen. 2025 Dec 18;14(6):e70204. doi: 10.1002/mbo3.70204 (PMC12714812; doi:10.1002/mbo3.70204)
Supplement: Supplementary file 1 — Table S1: Sequences, concentrations, annealing temperatures, and expected amplicon sizes for the primers used in this study. [file MBO3-14-e70204-s001.xlsx]

## Sheet: Sheet1
Specie	Housekeeping gene	Gene product	Primer name		Primer sequence (5'--> 3')	Amplicon lenght (bp)	Concentration (µM) in primerMix	Annealing Temperature (°C) for primer mix
Acinetobacter baumannii	cnp60	60-kDa chaperonin	cnp60-F	F	AACATGGGTGCTCAACTTGT	570	5	54
			cnp60-R	R	CTTCACCTTCAACATCTTCAGC
	fusA	elongation factor EF-G	fusA-F	F	TACCGTAACATCGGTATYTCTGC	766	5
			fusA-R	R	TCCAACATACGTTGAACACCTTTG
	gltA	citrate synthase	gltA-F	F	CAATYTACAGYGGCACATTAGGYCC	723	5
			gltA-R	R	GCAGAGATACCMGCAGMGATACAYG
	pyrG	CTP synthase	pyrG-F	F	TCATCRCTAGGTAAAGGTATTTCWG	496	10
			pyrG-R	R	GGSAAYAARGTYAAATGCATMAGC
	recA	homologous recombination factor	recA-F	F	CCTGAATCWTCWGGTAAAACYAC	424	5
			recA-R	R	GTYTCWGGGCTACCAAACATHAC
	rplB	50Sribosomal protein L2	rplB-F	F	CGTACTGGTGGTCGTAAYAAYAA	683	5
			rplB-R	R	CATCTTAGTCGTACGCTTRTTGG
	rpoB	RNA polymerase subunit B	rpoB-F	F	GGTGAAATGACHGARAACCAATTCC	1078	5
			rpoB-R	R	ATCGAGTCTTCRTAGTTRTARCC
Enterobacter cloacae	dnaA	chromosomal replication initiator protein DnaA	dnaA-F	F	CGCTGTTCCTGTATGGCGGCAC	800	2.5	58
			dnaA-R	R	GGTCACGGCCACCAAACGCATC
	fusA	elongation factor EF-G	fusA-F	F	GAGACCGTATGGCGTCAGGC	926	5
			fusA-R1	R1	CCCATTTTTTCCTGGTCAGCTTTGG
			fusA-R2	R2	CCCATTTTCTCCTGATCSSCTTTGG
	gyrB	DNA gyrase, subunit B	gyrB-F	F	CTATCGACGAAGCGCTCGCGG	1180	10
			gyrB-R	R	TTCTTGCGGTTACGGCCCTGCTT
	leusS	leucyl-tRNA synthetase	leusS-F	F	ATCAAAGCCGATCCTGAGTGGGC	781	2.5
			leusS-R	R	CAATTGCGGTATTGAAGGTCTGACG
	pyrG	CTP synthase	pyrG-F	F	CTCACCGCYGATTAYGACTGGCT	451	5
			pyrF-R	R	TCGTCCCAGCCSGTSACGCGCA
	rplB	50S ribosomal protein L2	rplB-F	F	CGAACATCGCGCTGGTTCTGTACA	500	2.5
			rplB-R	R	GGGTCTTCTTACCTTTGGTCTGAACG
	rpoB	RNA polymerase subunit B	rpoB-F	F	TGTCAGATCCGTGGCGTGACC	700	2.5
			rpoB-R	R	CCAGCAGATCCAGGCTCAGCTC
Enterococcus faecium	adk	Adenylate kinase	adk-F	F	AGGCGCAGGTAAAGGAACA	569	5	54
			adk-R	R	GCACCATCAATAGTGTTTAGCA
	atpA	ATP synthase, Alpha subunit	atpA-F	F	TCATACGGAATGGCGCAAA	643	5
			atpA-R	R	AGTTCACGATAAGCAACAGCT
	ddL	D-alanine ligase	ddL-F	F	ACGATCCAAGGCTTCTTAGAGA	544	5
			ddL-R	R	CCTAACATCGTGTAAGCTAACTTC
	ghd	glucose-6-phosphate dehydrogenase	ghd-F	F	ACGATCAYAGTGGCGCAC	716	7
			ghd-R	R	CCGGTTGTGTTTGGTCCC
	gyd	gluceraldehyde-3-phosphate dehydrogenase	gyd-F	F	CTAACTGTTTAGCTCCTATGGCT	618	10
			gyd-R	R	AGCGGAAGAAGCGCGATT
	pstS	phophate ATP-binding cassette transporter	pts-F	F	TGCGGTAGGTTCGACAGC	749	10
			pts-R	R	TTTCCTTCGTGRTCACGTTCTA
	purK	phosphoribosylaminoimidazol carboxilase ATPase subunit	purK-F	F	TGATGACACCTTTGCGCTGA	659	5
			purK-R	R	CCAGAATTGTGAGGACGAGG
Echerichia coli	adk	adenylate kinase	adk-F	F	ATG CGT ATC ATT CTG CTT GGC	620	7	50
			adk-R	R	GCG CGA ACT TCA GCA ACC
	fumC	fumarate hydratase	fumC-F	F	GCA CAA ACT CAA CGC TCG C	700	5
			fumC-R	R	GTG CAC AGG TAA TGA CTG CC
	gyrB	DNA gyrase, subunit B	gyrB-F	F	CGT TCT GCA CGC AGG CG	561	8
			gyrB-R	R	CCA GGT GAG TAC CGC CG
	icd	Isocitrate dehydrogenase	icd-F	F	CAT TGA AGG TGA TGG AAT CGG	665	8
			icd-R	R	CAG TCT TTA AAC GCT CCT TCG G
	mdh	malate dehydrogenase	mdh-F	F	GTG AAG ATG CGA CTC CGG	581	5
			mdh-R	R	GTA GGC ACA TTC GAC AAC G
	purA	adenylosuccinate synthetase	purA-F	F	GAA CTG GAA GAC CGT GGC	653	5
			purA-R	R	GCC CCG TAG TTG CGC CG
	recA	DNA recombination and repair protein	recA-F	F	CTG CAG GTG ATC GCC GC	672	7
			recA-R	R	CCT GAC CGA TCT TCT CAC C
Klebsiella pneumoniae	gapA	Glyceraldehyde-3-phosphate dehydrogenase	gapA-F	F	GTCAGGTCAACAACAGATACG	511	3	50
			gapA-R	R	GTTACCGCTGAACGTGACC
	phoE	Phosphoporine E	phoE-F	F	GTGAAGCGAAGAAACAGAACG	475	5
			phoE-R	R	GATGCCGAGTTTGTTATCGC
	infB	Translation initiation factor 2	infB-F	F	CACATCGGTGCTTACCACG	400	10
			infB-R	R	CCGCTTTCAGCTCAAGAACT
	pgi	glucose isomerase	pgi-F	F	CCGCTTACTTCCAGCAGG	506	5
			pgi-R	R	GTTTGCCCAGCTCAACGC
	rpoB	Beta-subunit of RNA polymerase B	rpoB-F	F	CGCAGGCTTCGAAGTTCG	557	8
			rpoB-R	R	TCCACGTACTGAACGGTAC
	mdh	malate dehydrogenase	mdh-F	F	GAGACCAAAACGGGCAGC	531	10
			mdh-R	R	CGGTGAAGACGCTACTCC
	tonB	Periplasmic energy transducer	tonB-F	F	TGAACAGCCTTCTCCGACG	472	10
			tonB-R	R	GGCCATCAGGCGAAACG
Pseudomonas aureginosa	acsA	Acetyl coenzime A synthetase	acsA-F	F	CGGCCACACCTACATCGT	552	5	58
			acsA-R	R	CATGCCCTTGAAGGTCTTGAA
	aroE	Shikimate dehydrogenase	aroE-F	F	CTTCTTCGAGCAGGGCAAGG	591	5
			aroE-R	R	AGAGGAAGAATGCCTCGGCG
	guaA	GMP synthase	guaA-F	F	GCATTCTCTCGCGCTTCG	594	5
			guaA-R	R	GCCGATCTTGCGCACTTC
	mutL	DNA mismatch repair protein	mutL-F	F	CGCACCTGTTCTTCAAYAC	535	5
			mutL-R	R	GGTGCCATAGAGGAAGTCATG
	nuoD	NADH dehydrogenase I chain C, D	nuoD-F	F	AGTTCGATCCCTACTCCCTGT	493	5
			nuoD-R	R	GCGGTCGGTCAAGGTGAA
	ppsA	Phophoenolpyruvate synthase	ppsA-F	F	TGACGACGGCAAGCTGTA	505	5
			ppsA-R	R	TGCCGACGTTCATCATGATC
	trpE	Anthranillate synthetase component I	trpE-F	F	ACTTCTTCAACTTCGGCGA	595	5
			trpE-R	R	GATGGTTTCTTCCCACTCCAG
Staphylococcus aureus	aroE	Shikimate dehydrogenase	aroE-F	F	GTTTCCCTTGCGCTCTGC	657	8	54
			aroE-R	R	CCTATTTCACATTCCTTGTCGC
	arcC	Carbamate kinase	arcC-F	F	TCCGCAAACTTACCTTGTGC	771	5
			arcC-R	R	TGCGATACAGACAAAAGAAGC
	glpF	Glycerol kinase	glpF-F	F	CCAAACTGCTAGTGTAGGAATCTC	622	8
			glpF-R	R	GGCAATTGGTCCTAAGATAGG
	gmk	Guanylate kinase	gmk-F	F	CTGGAGTAGGTAAAGGTACTG	562	5
			gmk-R	R	CTATACTTAGCTTCTACGGCG
	pta	Phophate acetyltransferase	pta-F	F	AAGACAAACTTTCTGGTAAAAACG	619	8
			gta-R	R	GTCACGTCGTCTGATTTAGC
	tpi	Triosephosphate isomerase	tpi-F	F	GTGAAACGTCTCCAGTTGC	523	5
			tpi-R	R	GCACCTTCTAACAATTGTACG
	yquil	Acetyke coenzyme A acetyltranferase	yquil-F	F	AGAGTCGTATTAGCAGCAGC	634	5
			yquil-R	R	CTACGATTGGTTCACCTTTACG
